# Supplementary material for: Cytotoxicity of a Lipid-Rich Extract from Native Mexican Avocado Seed (Persea americana var. drymifolia) on Canine Osteosarcoma D-17 Cells and Synergistic Activity with Cytostatic Drugs
Source: Molecules. 2021 Jul 9;26(14):4178. doi: 10.3390/molecules26144178 (PMC8304388; doi:10.3390/molecules26144178)
Supplement: Supplementary file 1 [file molecules-26-04178-s001.zip]

Archive with 1 entries (1 files):
- molecules-1285740-supplementary.pdf
